# Supplementary material for: The innovation of traditional handicrafts and cultural identity: A multidimensional value analysis using the DEMATEL-ISM method
Source: PLoS One. 2025 May 8;20(5):e0322893. doi: 10.1371/journal.pone.0322893 (PMC12061195; doi:10.1371/journal.pone.0322893)
Supplement: S1 Appendix — (XLSX) [file pone.0322893.s001.xlsx]

## Sheet: Sheet1
Round 1/Macau Shipbuilding Crafts	A1	A2	A3	A4	A5	A6	A7	A8	A9	A10
Historical continuity	4	4	4	4	4	5	5	4	5	5
Local culture	4	5	3	5	3	5	5	4	5	4
Local craft	-	-	-	-	-	-	-	-	-	-
Local identity expression	3	3	4	4	3	4	4	3	5	3
Cultural pride	4	4	5	4	4	4	4	4	5	5
Storytelling and symbolism	5	3	4	3	5	3	4	5	3	4
Cultural diversity	3	3	3	3	3	3	3	5	5	3
Integration of tradition and modernity	4	5	3	3	5	5	3	5	5	3
Creative expression	4	5	3	4	5	5	4	5	3	3
Craft innovation	-	-	-	-	-	-	-	-	-	-
Visual appeal	4	5	5	5	4	5	4	5	4	5
Design originality	3	5	3	5	5	4	5	5	4	5
Knowledge transmission	5	4	5	3	5	5	4	4	5	4
Craft education	4	5	5	5	4	3	5	4	5	5
Emotional communication	4	3	4	5	3	4	4	3	3	5
Emotional experience	3	4	4	5	1	2	5	4	3	5
Stimulating reflection	4	4	5	5	4	3	4	5	3	4
Round 1/Portuguese Tile Painting Crafts	A1	A2	A3	A4	A5	A6	A7	A8	A9	A10
Historical continuity	5	4	5	4	3	5	5	5	5	4
Local culture	5	5	3	5	4	5	5	5	5	4
Local craft	-	-	-	-	-	-	-	-	-	-
Local identity expression	5	4	4	5	4	3	4	5	5	5
Cultural pride	3	4	3	5	2	3	4	4	5	2
Storytelling and symbolism	5	3	5	5	5	5	3	5	3	5
Cultural diversity	4	5	5	4	4	4	5	5	5	4
Integration of tradition and modernity	4	5	5	5	4	5	5	5	5	5
Creative expression	5	5	5	4	4	5	5	5	5	4
Craft innovation	-	-	-	-	-	-	-	-	-	-
Visual appeal	4	5	5	5	4	5	5	5	4	5
Design originality	4	5	5	4	5	5	5	5	3	5
Knowledge transmission	5	4	5	4	5	5	4	4	5	4
Craft education	3	5	4	3	4	5	5	5	5	5
Emotional communication	4	3	4	3	4	5	4	4	3	4
Emotional experience	5	4	4	3	4	2	5	4	3	3
Stimulating reflection	5	4	4	4	4	4	4	5	3	4

## Sheet: Sheet2
Round 2/Macau Shipbuilding Crafts	B1	B2	B3	B4	B5	B6	B7	B8	B9	B10
Historical continuity	3	4	3	5	5	3	3	3	5	4
Local culture	5	4	3	5	5	3	4	4	5	4
Local craft	-	-	-	-	-	-	-	-	-	-
Local identity expression	4	3	5	3	4	4	4	4	3	4
Cultural pride	-	-	-	-	-	-	-	-	-	-
Storytelling and symbolism	3	5	4	5	5	4	5	5	5	5
Cultural diversity	3	4	3	5	5	3	3	4	5	3
Integration of tradition and modernity	4	3	4	4	5	4	5	3	4	5
Creative expression	4	3	4	5	5	5	4	4	5	5
Craft innovation	-	-	-	-	-	-	-	-	-	-
Visual appeal	4	3	4	5	5	4	5	3	3	5
Design originality	5	3	4	4	5	4	3	4	4	5
Knowledge transmission	5	3	4	3	4	3	3	4	3	5
Craft education	3	3	4	5	3	4	3	4	3	4
Emotional communication	4	5	4	5	5	5	4	3	5	5
Emotional experience	-	-	-	-	-	-	-	-	-	-
Stimulating reflection	3	3	4	4	5	4	3	4	3	4
Round 2/Portuguese Tile Painting Crafts	B1	B2	B3	B4	B5	B6	B7	B8	B9	B10
Historical continuity	5	3	4	4	5	4	4	4	5	4
Local culture	5	4	5	4	4	3	5	5	5	5
Local craft	-	-	-	-	-	-	-	-	-	-
Local identity expression	5	5	5	5	5	4	5	4	5	5
Cultural pride	-	-	-	-	-	-	-	-	-	-
Storytelling and symbolism	3	5	4	5	5	5	5	5	5	5
Cultural diversity	4	5	3	3	5	3	4	3	3	5
Integration of tradition and modernity	4	4	4	5	5	4	4	4	5	5
Creative expression	3	4	4	5	5	5	5	4	5	5
Craft innovation	-	-	-	-	-	-	-	-	-	-
Visual appeal	5	5	4	5	5	3	5	4	5	5
Design originality	5	4	4	3	4	4	5	4	5	5
Knowledge transmission	5	3	4	4	4	4	5	3	5	5
Craft education	5	5	4	3	4	4	3	3	5	4
Emotional communication	4	5	4	4	5	5	4	4	5	5
Emotional experience	-	-	-	-	-	-	-	-	-	-
Stimulating reflection	5	4	4	4	5	4	3	4	5	4

## Sheet: Sheet3
Average sample	A1	A2	B1	B2	B3	C1	C2	C3	D1	D2	E1	E2	F1	F2
A1	0	3	3	3.4	4	2.6	2.7	2.5	3	2.4	4	1	3	4
A2	3	0	3.1	1	3	2.6	2.9	1	2.6	4	2.6	2.5	3.6	3.2
B1	2.9	2.8	0	3.4	1	2.6	2.6	2.2	2.1	2.6	2.7	2.4	3.5	3.2
B2	2.6	3	2.8	0	3	2.7	3.1	1.8	2.7	2.8	1	2.2	2.9	2.9
B3	2.5	2.4	0	2.8	0	2.9	3.1	2.7	3	0	3	2.9	3.2	1
C1	2.8	2.9	3	3.3	1	0	4	2.9	3.2	3.3	4	2.9	2.7	3.2
C2	1.8	2	2.6	3	3.2	3.5	0	3.3	3.6	3.6	2.6	2.5	2.8	3.2
C3	2.2	4	2	4	2.4	2.7	2.9	0	2.2	3	1	2.8	2.3	1
D1	2.1	2.1	2.2	2.8	2.9	2.8	3.3	2.6	0	3.5	2.4	2.4	3.2	3.1
D2	1.9	2.5	2.4	3	2.9	4	3.3	2.6	3	0	2.7	0	2.9	3.5
E1	3.3	3.3	3.2	1	3.3	3.1	3.2	2.9	2.7	2.6	0	3.4	3.2	3.2
E2	1	4	1	2.9	2	2.8	2.6	0	2	2.6	2.9	0	2.8	2.8
F1	3.4	3.2	3.6	3.4	3.1	2.6	2.7	1.8	2.8	2.6	2.8	2.6	0	2.8
F2	2	2.3	2.1	2.6	4	2.5	2.9	2.3	4	3.1	2.6	1	2.3	0
